# Supplementary material for: Nucleobindin 2 inhibits senescence in gastric carcinoma
Source: Sci Rep. 2024 May 17;14:11261. doi: 10.1038/s41598-024-61111-5 (PMC11101443; doi:10.1038/s41598-024-61111-5)
Supplement: Supplementary file 7 — Supplementary Table S1. [file 41598_2024_61111_MOESM7_ESM.xlsx]

## Sheet: Sheet1
	Supplementary Table S1 IHC and ISH scores in normal and adenocarcinoma tissues of the stomach
		Fundic gland	Pyloric gland	Foveolar epithelium	Intestinal metaplasia	Adenocarcinoma
	IHC score	12.0 ± 0	12.0 ± 0	2.3 ± 0.57	5.1 ± 0.57	9.6 ± 1.2
	ISH score	2.3 ± 1.5	2.0 ± 0.51	0.6 ± 0.33	1.0 ± 0.49	8.2 ± 0.52
	The values shown are as mean ± standard deviation
	IHC, immunohistochemistry; ISH, in situ hybridization
