# Supplementary material for: Nucleobindin 2 inhibits senescence in gastric carcinoma
Source: Sci Rep. 2024 May 17;14:11261. doi: 10.1038/s41598-024-61111-5 (PMC11101443; doi:10.1038/s41598-024-61111-5)
Supplement: Supplementary file 8 — Supplementary Table S2. [file 41598_2024_61111_MOESM8_ESM.xlsx]

## Sheet: Sheet1
	Supplementary Table S2 Univariate and multivariate analysis for overall survival and progression-free survival in invasive gastric carcinoma with and without post-operative chemotherapy
	Univariate analysis						Multivariate analysis
	Variables	Cut-off	Log rank c2	P-value	unfavorable factor		Variable	Cut-off	Hazard Ratio	95% CI	P-value
	Overall survival						Overall survival
	gender	male/female	0.381	0.5			Age (years)	69/70	1.491	0.72 - 3.07	0.2
	Age (years)	69/70	5.446	0.01	> 70		Lymphatic invasion	-/+	1.495	0.48 - 4.61	0.4
	Location	U,M/L	2.138	0.1			Venous invasion	-/+	6.556	0.86 - 49.98	0.06
	Tumor size (mm)	67/68	3.484	0.06			LN metastasis	-/+	0.848	0.21 - 3.35	0.8
	Depth	T2/T3,T4	3.72	0.05			Pathological stage	I,II/III,IV	0.276	0.08 - 0.92	0.03
	Histology type	well,moderate/poor	1.927	0.1			NUCB2 expression	High/Low	1.551	0.7 - 3.4	0.2
	Lymphatic invasion	-/+	7.774	0.005	+
	Venous invasion	-/+	6.661	0.009	+
	LN metastasis	-/+	8.546	0.003	+
	Pathological stage	I,II/III,IV	16.25	＜.0001	III, IV
	NUCB2 expression	Low/High	4.896	0.02	High expression
	Progression-free survival						Progression-free survival
	Gender	male/female	0.269	0.6			Age (years)	69/70	0.714	0.37 - 1.35	0.3
	Age (years)	69/70	3.991	0.04			Tumor size (mm)	67/68	1.499	0.77 - 2.92	0.2
	Location	U,M/L	0.751	0.3			Depth	pT2/pT3,pT4	0.936	0.3 - 2.84	0.9
	Tumor size (mm)	67/68	9.077	0.002	> 68		Lymphatic invasion	-/+	1.516	0.61 - 3.75	0.3
	Depth	pT2/pT3,pT4	5.529	0.01	pT3,pT4		Venous invasion	-/+	6.444	0.82 - 50.53	0.07
	Histology type	well,moderate/poor	0.012	0.9			LN metastasis	-/+	0.7	0.2 - 20.4	0.5
	Lymphatic invasion	-/+	10.27	0.001	+		Pathological stage	I,II/III,IV	0.327	0.1 - 1.06	0.06
	Venous invasion	-/+	9.454	0.002	+		NUCB2 expression	High/Low	2.35	1.11 - 4.97	0.02
	LN metastasis	-/+	10.206	0.001	+
	Pathological stage	I,II/III,IV	18.679	< 0.0001	III, IV
	NUCB2 expression	Low/High	12.923	0.0003	High expression
	LN, lymph node; U, upper; M, middle; L, lower; well, mod, well and moderately differentiated; poor, poorly differentiated; Cut-off value is defined as the mean value (9.19) of NUCB2 score
	pT factor and pathological stage refer to the criteria of the Japanese Classification of Gastric Carcinoma and TNM classification
