# Supplementary material for: Nucleobindin 2 inhibits senescence in gastric carcinoma
Source: Sci Rep. 2024 May 17;14:11261. doi: 10.1038/s41598-024-61111-5 (PMC11101443; doi:10.1038/s41598-024-61111-5)
Supplement: Supplementary file 9 — Supplementary Table S3. [file 41598_2024_61111_MOESM9_ESM.xlsx]

## Sheet: Sheet1
	Supplementary Table S3 Univariate and multivariate analysis for overall survival and progression-free survival in invasive gastric carcinoma without post-operative chemotherapy
	Univariate analysis						Multivariate analysis
	Variables	Cut-off	Log rank c2	P-value	unfavorable factor		Variable	Cut-off	Hazard Ratio	95% CI	P-value
	Overall survival						Overall survival
	gender	male/female	0.051	0.8			Age (years)	69/70	0.199	0.02 - 1.73	0.1
	Age (years)	69/70	7.869	0.005	> 70		LN metastasis	-/+	1.005	0.22 - 4.56	0.9
	Location	U, M/L	3.417	0.06			Pathological stage	I,II/III,IV	0.176	0.03 - 0.8	0.02
	Tumor size (mm)	67/68	3.139	0.07
	Depth	pT2/pT3,pT4	2.677	0.1
	Histology type	well,moderate/poor	0.072	0.7
	Lymphatic invasion	-/+	3.59	0.05
	Venous invasion	-/+	2.41	0.1
	LN metastasis	-/+	12.515	0.0004	+
	Pathological stage	I,II/III,IV	24.202	＜ 0.0001	III,IV
	NUCB2 expression	Low/High	1.402	0.2
	Progression-free survival						Progression-free survival
	Gender	male/female	0.447	0.5			Age (years)	69/70	0.202	0.2 - 1.81	0.1
	Age (years)	69/70	9.567	0.002	> 70		Lymphatic invasion	-/+	2.134	0.61 - 7.38	0.2
	Location	U,M/L	0.91	0.3			LN metastasis	-/+	1.037	0.2 - 5.13	0.9
	Tumor size (mm)	67/68	1.887	0.1			Pathological stage	I,II/III,IV	0.281	0.05 - 1.38	0.1
	Depth	pT2/pT3,pT4	1.494	0.2			NUCB2 expression	Low/High	1.662	0.5 - 5.46	0.4
	Histology type	well,moderate/poor	0.504	0.4
	Lymphatic invasion	-/+	7.705	0.005	+
	Venous invasion	-/+	2.712	0.09
	LN metastasis	-/+	12.245	0.0005	+
	Pathological stage	I,II/III,IV	17.487	＜0.0001	III,IV
	NUCB2 expression	Low/High	3.992	0.04	High expression
	LN, lymph node; U, upper; M, middle; L, lower; well, mod, well and moderately differentiated; poor, poorly differentiated; Cut-off value is defined as the mean value (9.19) of NUCB2 score
	pT factor and pathological stage refer to the criteria of the Japanese Classification of Gastric Carcinoma and TNM classification
